# Supplementary material for: Printed Composite Film with Microporous/Micropyramid Hybrid Conductive Architecture for Multifunctional Flexible Force Sensors
Source: Nanomaterials (Basel). 2023 Dec 25;14(1):63. doi: 10.3390/nano14010063 (PMC10781003; doi:10.3390/nano14010063)
Supplement: Supplementary file 1 [file nanomaterials-14-00063-s001.zip]

Archive with 2 entries (2 files):
- nanomaterials-2755345-supplementary.pdf
- Supporting Video S1.mp4
